# Supplementary material for: Isolated Tricuspid Regurgitation: When Is Surgery Appropriate? A State-of-the-Art Narrative Review
Source: J Clin Med. 2025 Jul 17;14(14):5063. doi: 10.3390/jcm14145063 (PMC12295814; doi:10.3390/jcm14145063)
Supplement: Supplementary file 1 [file jcm-14-05063-s001.zip]

Archive with 1 entries (1 files):
- jcm-3656860-supplementary.pdf
